# Supplementary material for: Predicted DRD4 prefrontal gene expression moderates snack intake and stress perception in response to the environment in adolescents
Source: PLoS One. 2020 Jun 26;15(6):e0234601. doi: 10.1371/journal.pone.0234601 (PMC7319347; doi:10.1371/journal.pone.0234601)
Supplement: S2 Data — (ZIP) [file pone.0234601.s002.zip]

Archive with 1 entries (1 files):
- DRD4_differential susceptibility.xlsx
