# Supplementary material for: Predicted DRD4 prefrontal gene expression moderates snack intake and stress perception in response to the environment in adolescents
Source: PLoS One. 2020 Jun 26;15(6):e0234601. doi: 10.1371/journal.pone.0234601 (PMC7319347; doi:10.1371/journal.pone.0234601)
Supplement: S2 Data — (ZIP) [file pone.0234601.s002.zip › DRD4_differential susceptibility.xlsx]

## Sheet: data
study_id	DRD4_PFC_genetic_score	SES_composite_final	c_age	gender	c_BMIz	population_stratification_PC1	population_stratification_PC2	total_snacks_fed	total_pizza_fed	total_fruits_veggies_fed	Fed_Carb_grams_ALM	Fed_Sugar_grams_ALM	Fed_Fat_grams_ALM	Fed_Protein_grams_ALM	pss_total_score_c	INT_drd4_x_SES_composite_score	income_m	m_education	mom_ses_current_expected_availability	food_security_m	f_eat63_positive_direction	income_z	m_education_z	mom_ses_current_expected_availability_z	food_security_m_z	f_eat63_positive_direction_z	c	SES_composite_score_SQUARED	DRD4_x_SES_comp_SQUARED	Overall_CommCount_fed	DRD4_PFC_group_mean_split	INT_drd4_mean_split_x_SES_composite_score	DRD4_mean_split_x_SES_squared
3	-0.264154	0.8211	18.9397	2	0.19	-0.0369	-0.644	199	775	199	169.95	79.4	45.03	43.79	12	-0.2169	8	6	15	1	1	0.56544	0.97333	0.53993	0.55341	0.53324	1	0.6742	-0.1781	3	Lt mean	0	0
4	0.065501	-0.97808	16.1288	1	2.54	0.055	0.0296	#NULL!	#NULL!	#NULL!	#NULL!	#NULL!	#NULL!	#NULL!	9	-0.0641	3	5	16	0	0	-0.99157	0.25514	0.72903	-1.78321	-1.85065	1	0.9566	0.0627		Gt mean	-0.98	0.96
7	-0.213367	-2.24972	18.2575	1	-0.56	0.1079	0.0113	367	872	90	214.72	112.73	59.55	48.57	18	0.48	1	2	4	0	0	-1.61438	-1.89941	-1.54016	-1.78321	-1.85065	1	5.0612	-1.0799	11	Lt mean	0	0
8	-0.133193	0.40542	16.9068	2	1.08	0.1393	0.0239	77	700	63	120.08	34.74	47.48	42.5	16	-0.054	10	5	18	0	1	1.18825	0.25514	1.10722	-1.78321	0.53324	1	0.1644	-0.0219	16	Gt mean	0.41	0.16
9	0.065501	0.23568	17.4685	2	1.24	-0.0992	0.0234	629	274	68	130.81	65.75	54.6	24.79	13	0.0154	7	5	8	1	1	0.25404	0.25514	-0.78377	0.55341	0.53324	1	0.0555	0.0036	12	Gt mean	0.24	0.06
10	-0.467212	-0.1538	14.7507	2	1.98	0.1474	0.0207	0	457	99	93.76	47.17	23.13	20.73	14	0.0719	3	4	12	1	1	-0.99157	-0.46304	-0.02737	0.55341	0.53324	1	0.0237	-0.0111	34	Lt mean	0	0
11	-0.0233902	1.09567	16.8493	2	-1.12	-0.0901	0.0207	24	504	36	69.98	16.06	21.23	25.75	#NULL!	-0.0256	10	6	17	1	1	1.18825	0.97333	0.91813	0.55341	0.53324	1	1.2005	-0.0281	7	Gt mean	1.1	1.2
12	-0.0473492	0.66153	17.6795	2	2.01	-0.0981	0.0384	0	436	68	69.72	19.73	20.71	23.55	21	-0.0313	10	6	7	1	1	1.18825	0.97333	-0.97286	0.55341	0.53324	1	0.4376	-0.0207	10	Gt mean	0.66	0.44
13	-0.0106224	0.77064	17.7041	2	0.52	-0.095	0.0313	0	272	114	97.02	65.27	11.2	13.91	13	-0.0082	7	6	16	1	1	0.25404	0.97333	0.72903	0.55341	0.53324	1	0.5939	-0.0063	8	Gt mean	0.77	0.59
15	-0.358853	0.57616	16.4932	1	-0.92	-0.0989	0.0308	24	240	132	87.47	57.19	22.65	12.86	23	-0.2068	10	3	18	1	1	1.18825	-1.18123	1.10722	0.55341	0.53324	1	0.332	-0.1191	0	Lt mean	0	0
16	0.120803	-0.72186	16.9671	2	1.18	-0.003	0.0183	134	1310	8	194.16	64.01	59.29	61.45	14	-0.0872	5	5	5	1	0	-0.36877	0.25514	-1.35106	0.55341	-1.85065	1	0.5211	0.0629	6	Gt mean	-0.72	0.52
17	-0.358853	1.05226	17.2027	2	0.94	-0.0955	0.0267	0	889	177	146.72	55.04	36.23	41.96	21	-0.3776	10	6	16	1	1	1.18825	0.97333	0.72903	0.55341	0.53324	1	1.1072	-0.3973	19	Lt mean	0	0
18	-0.0946985	-0.0964	16.926	2	1.56	-0.0931	0.0199	12	536	61	81.66	22.39	25.48	28.46	19	0.0091	3	5	9	1	1	-0.99157	0.25514	-0.59467	0.55341	0.53324	1	0.0093	-0.0009	1	Gt mean	-0.1	0.01
19	-0.256202	1.17546	17.3397	2	0.53	0.1657	0.0082	106	514	32	85.08	25.6	31.46	28.75	8	-0.3012	9	6	21	1	1	0.87684	0.97333	1.67452	0.55341	0.53324	1	1.3817	-0.354	19	Lt mean	0	0
20	0.127087	0.92202	14.5918	2	0.05	0.0362	0.0286	338	315	157	145.06	91.24	31.66	19.85	26	0.1172	10	6	13	1	1	1.18825	0.97333	0.16173	0.55341	0.53324	1	0.8501	0.108	9	Gt mean	0.92	0.85
21	0.0734536	0.86462	18.3151	1	-0.68	-0.0971	0.0296	767	570	73	170.63	88.84	62.74	37.28	20	0.0635	10	5	16	1	1	1.18825	0.25514	0.72903	0.55341	0.53324	1	0.7476	0.0549	3	Gt mean	0.86	0.75
23	-0.314299	-1.84793	17.8082	2	2.54	0.1312	0.0149	339	869	13	163.69	75.57	58.59	38.83	28	0.5808	1	1	5	1	0	-1.61438	-2.6176	-1.35106	0.55341	-1.85065	1	3.4148	-1.0733	21	Lt mean	0	0
24	-0.0946985	-1.01043	16.2247	1	1.43	-0.0968	0.0347	67	902	60	131.39	36.19	60.38	45.42	19	0.0957	3	4	7	1	0	-0.99157	-0.46304	-0.97286	0.55341	-1.85065	1	1.021	-0.0967	12	Gt mean	-1.01	1.02
25	-0.0946985	0.79177	14.9671	1	-1.53	-0.0984	0.0364	30	1060	98	159.96	57.21	45.13	47.17	17	-0.075	10	6	10	1	1	1.18825	0.97333	-0.40557	0.55341	0.53324	1	0.6269	-0.0594	17	Gt mean	0.79	0.63
26	-0.657623	0.25102	16.6055	1	1.75	0.1187	0.0209	0	196	34	57.26	37.76	8.1	8.79	2	-0.1651	5	4	17	1	1	-0.36877	-0.46304	0.91813	0.55341	0.53324	1	0.063	-0.0414	7	Lt mean	0	0
28	0.0367268	0.86462	15.1863	1	-1.57	-0.0987	0.0244	262	730	14	128.65	46.34	44.66	37.54	12	0.0318	10	5	16	1	1	1.18825	0.25514	0.72903	0.55341	0.53324	1	0.7476	0.0275	26	Gt mean	0.86	0.75
29	0.00628424	-1.82398	16.8356	2	1.06	0.1097	-0.0523	179	397	102	97.5	31.4	45.68	25.07	25	-0.0115	2	4	3	0	0	-1.30298	-0.46304	-1.72926	-1.78321	-1.85065	1	3.3269	0.0209	10	Gt mean	-1.82	3.33
30	-0.230894	-1.25547	18.7918	2	-0.7	0.1265	0.0043	184	287	39	88.48	43.99	31.4	16.68	18	0.2899	3	2	10	1	0	-0.99157	-1.89941	-0.40557	0.55341	-1.85065	1	1.5762	-0.3639	0	Lt mean	0	0
31	-0.180078	0.76359	17.9068	1	0.81	-0.0962	0.0331	305	1167	162	212.76	76.74	77.13	56.9	7	-0.1375	6	6	18	1	1	-0.05736	0.97333	1.10722	0.55341	0.53324	1	0.5831	-0.105	5	Lt mean	0	0
32	-0.0106224	1.1825	17.0932	2	-1	-0.098	0.0313	149	214	10	46.67	6.13	24.64	15.29	26	-0.0126	10	6	19	1	1	1.18825	0.97333	1.29632	0.55341	0.53324	1	1.3983	-0.0149	5	Gt mean	1.18	1.4
34	-0.274777	-1.63623	16.1315	2	2	0.1316	0.0091	91	561	13	111.9	43.27	41.57	30.69	19	0.4496	4	4	3	0	0	-0.68017	-0.46304	-1.72926	-1.78321	-1.85065	1	2.6772	-0.7356	17	Lt mean	0	0
35	0.129706	-1.77217	16.6466	1	-0.09	0.1329	0.0124	506	751	0	145.62	50.23	58.12	38.66	5	-0.2299	1	2	15	0	0	-1.61438	-1.89941	0.53993	-1.78321	-1.85065	1	3.1406	0.4074	13	Gt mean	-1.77	3.14
36	0.0797379	-0.62833	16.1288	1	2.03	-0.0912	0.012	#NULL!	#NULL!	#NULL!	#NULL!	#NULL!	#NULL!	#NULL!	28	-0.0501	5	5	5	0	1	-0.36877	0.25514	-1.35106	-1.78321	0.53324	1	0.3948	0.0315	17	Gt mean	-0.63	0.39
37	-0.126945	0.26814	15.7096	1	-0.79	0.1659	0.0083	125	403	23	97.27	51.31	25	21.58	15	-0.034	9	5	17	0	1	0.87684	0.25514	0.91813	-1.78321	0.53324	1	0.0719	-0.0091	7	Gt mean	0.27	0.07
38	-0.328	0.60403	16.2932	1	0.24	-0.0944	0.0281	296	1363	240	278.81	130.04	74.18	66.27	16	-0.1981	8	6	10	1	1	0.56544	0.97333	-0.40557	0.55341	0.53324	1	0.3648	-0.1197	1	Lt mean	0	0
39	-0.311541	0.50311	17.8	2	1.33	-0.0993	0.0359	0	338	71	84.64	43.32	20.07	19.07	11	-0.1567	6	6	12	1	1	-0.05736	0.97333	-0.02737	0.55341	0.53324	1	0.2531	-0.0789	2	Lt mean	0	0
41	-0.274777	0.85747	17.4219	1	-0.78	-0.0955	0.0288	129	638	38	103.32	36.21	31.37	33.18	21	-0.2356	7	6	18	1	1	0.25404	0.97333	1.10722	0.55341	0.53324	1	0.7353	-0.202	10	Lt mean	0	0
42	0.0367268	-1.91785	15.6219	1	1.53	-0.0956	0.0242	0	314	213	90.54	53.14	13.38	15.64	19	-0.0704	1	4	3	0	0	-1.61438	-0.46304	-1.72926	-1.78321	-1.85065	1	3.6781	0.1351	12	Gt mean	-1.92	3.68
43	-0.568707	-0.63527	15.4521	1	0.84	0.1053	-0.0355	515	1155	0	193.14	68.79	73.04	54.21	16	0.3613	6	4	7	0	1	-0.05736	-0.46304	-0.97286	-1.78321	0.53324	1	0.4036	-0.2295	5	Lt mean	0	0
44	-0.0946985	1.1825	14.8904	1	0.83	-0.0976	0.0312	662	476	52	156.72	83.09	55.71	28.22	17	-0.112	10	6	19	1	1	1.18825	0.97333	1.29632	0.55341	0.53324	1	1.3983	-0.1324	21	Gt mean	1.18	1.4
45	-0.303437	-1.23488	14.326	2	1.77	0.1389	0.0158	334	325	143	114.44	49.15	38.06	20.97	#NULL!	0.3747	1	4	4	0	1	-1.61438	-0.46304	-1.54016	-1.78321	0.53324	1	1.5249	-0.4627	9	Lt mean	0	0
46	-0.278108	-1.42242	15.2767	1	-1.27	0.1336	0.0213	285	688	16	129.97	45.3	44.23	35.58	19	0.3956	3	2	4	0	1	-0.99157	-1.89941	-1.54016	-1.78321	0.53324	1	2.0233	-0.5627	37	Lt mean	0	0
47	0.0147052	-1.42242	16.6301	2	-1.7	0.0684	0.0233	119	0	9	15.37	3.12	20.9	1.92	10	-0.0209	3	2	4	0	1	-0.99157	-1.89941	-1.54016	-1.78321	0.53324	1	2.0233	0.0298	14	Gt mean	-1.42	2.02
48	-0.268493	-2.09005	16.6	2	-0.32	0.1145	-0.0065	529	343	13	98.61	37.55	43.72	22.24	14	0.5612	1	1	12	0	0	-1.61438	-2.6176	-0.02737	-1.78321	-1.85065	1	4.3683	-1.1729	14	Lt mean	0	0
49	0.0797379	0.79177	14.9205	2	1.66	-0.0946	0.0342	151	445	185	113.35	50.24	27.96	24.5	22	0.0631	10	6	10	1	1	1.18825	0.97333	-0.40557	0.55341	0.53324	1	0.6269	0.05	2	Gt mean	0.79	0.63
50	-0.0415539	0.90803	16.9589	1	2.62	-0.0985	0.027	681	838	29	212.52	110.88	66.2	50.74	32	-0.0377	10	5	17	1	1	1.18825	0.25514	0.91813	0.55341	0.53324	1	0.8245	-0.0343	2	Gt mean	0.91	0.82
51	-0.189123	-1.2765	14.9096	2	1.72	0.1309	0.0094	863	563	175	251.32	151.04	67.48	35.91	22	0.2414	2	1	16	1	0	-1.30298	-2.6176	0.72903	0.55341	-1.85065	1	1.6295	-0.3082	13	Lt mean	0	0
57	0.0734536	1.08169	18.4164	1	-0.27	-0.0874	0.0252	0	521	40	74.13	15.14	25.49	28.2	12	0.0795	10	5	21	1	1	1.18825	0.25514	1.67452	0.55341	0.53324	1	1.17	0.0859	9	Gt mean	1.08	1.17
58	-0.475846	0.80007	16.2849	1	0.08	0.1338	0.0114	39	836	0	111.94	30.05	34.93	39.32	22	-0.3807	7	5	21	1	1	0.25404	0.25514	1.67452	0.55341	0.53324	1	0.6401	-0.3046	2	Lt mean	0	0
60	-0.227428	0.27205	14.4274	1	0.73	-0.0978	0.0163	389	1003	61	203.29	85.95	58.3	51.65	13	-0.0619	6	5	11	1	1	-0.05736	0.25514	-0.21647	0.55341	0.53324	1	0.074	-0.0168	3	Lt mean	0	0
61	-0.0960394	0.78473	15.9918	1	2.15	-0.0941	0.0293	331	648	153	156.98	71.61	49.48	39.48	20	-0.0754	9	6	12	1	1	0.87684	0.97333	-0.02737	0.55341	0.53324	1	0.6158	-0.0591	7	Gt mean	0.78	0.62
62	-0.256202	-1.55645	16.0795	2	0.5	0.1226	0.0156	202	595	133	123.18	48.97	35.77	32.07	8	0.3988	3	4	7	0	0	-0.99157	-0.46304	-0.97286	-1.78321	-1.85065	1	2.4225	-0.6207	10	Lt mean	0	0
63	-0.137583	0.8211	14.5397	2	0.12	-0.0811	-0.081	130	306	110	78.52	28.59	25.08	19.26	17	-0.113	8	6	15	1	1	0.56544	0.97333	0.53993	0.55341	0.53324	1	0.6742	-0.0928	9	Gt mean	0.82	0.67
64	-0.0185556	-0.4757	14.4685	1	0.49	0.136	0.0097	470	156	80	115.35	87.74	35.22	13.36	#NULL!	0.0088	4	4	15	0	1	-0.68017	-0.46304	0.53993	-1.78321	0.53324	1	0.2263	-0.0042	27	Gt mean	-0.48	0.23
65	0.0367268	0.41638	16.1452	2	0.81	-0.0993	0.0314	0	267	26	42.25	8.13	17.39	16.38	11	0.0153	8	5	10	1	1	0.56544	0.25514	-0.40557	0.55341	0.53324	1	0.1734	0.0064	7	Gt mean	0.42	0.17
66	-0.575658	1.13909	15.3616	2	1.05	-0.0999	0.0376	161	767	7	108.76	27.87	38.8	37.48	9	-0.6557	10	6	18	1	1	1.18825	0.97333	1.10722	0.55341	0.53324	1	1.2975	-0.7469	3	Lt mean	0	0
67	-0.311504	-0.0822	15.2521	1	2.33	-0.0962	0.0325	151	532	43	88.86	18.39	52.51	29.99	14	0.0256	7	4	5	1	1	0.25404	-0.46304	-1.35106	0.55341	0.53324	1	0.0068	-0.0021	19	Lt mean	0	0
68	-0.358853	0.80007	14.8575	1	1.62	-0.0978	0.0303	537	484	0	155.25	76.07	50.56	26.25	3	-0.2871	7	5	21	1	1	0.25404	0.25514	1.67452	0.55341	0.53324	1	0.6401	-0.2297	13	Lt mean	0	0
69	-0.252721	1.00884	15.7973	2	1.07	-0.0983	0.0283	0	262	21	35.6	8.62	13.48	13.37	16	-0.255	10	6	15	1	1	1.18825	0.97333	0.53993	0.55341	0.53324	1	1.0178	-0.2572	20	Lt mean	0	0
70	-0.274777	-0.88018	15.8466	2	-0.06	-0.0971	0.0378	216	201	304	161.55	121.26	18.58	13.9	24	0.2419	3	4	10	1	0	-0.99157	-0.46304	-0.40557	0.55341	-1.85065	1	0.7747	-0.2129	12	Lt mean	0	0
71	-0.274777	0.72039	17.4438	2	-0.49	0.1235	0.0213	235	458	11	115.51	57.4	37.48	25.03	18	-0.1979	10	4	17	1	1	1.18825	-0.46304	0.91813	0.55341	0.53324	1	0.519	-0.1426	23	Lt mean	0	0
74	-0.311504	0.35194	14.8521	1	-1.82	0.1438	0.0129	211	464	47	112.88	59.08	30.48	25.23	15	-0.1096	7	4	15	1	1	0.25404	-0.46304	0.53993	0.55341	0.53324	1	0.1239	-0.0386	10	Lt mean	0	0
76	-0.311504	0.39525	14.4932	1	1.69	-0.0924	0.0254	63	486	25	132.17	78.47	23.22	24.31	#NULL!	-0.1231	5	5	16	1	1	-0.36877	0.25514	0.72903	0.55341	0.53324	1	0.1562	-0.0487	15	Lt mean	0	0
78	-0.311504	0.80007	14.3863	1	1.56	0.1012	0.0128	871	521	0	217.67	141.81	65.01	33.12	7	-0.2492	7	5	21	1	1	0.25404	0.25514	1.67452	0.55341	0.53324	1	0.6401	-0.1994	28	Lt mean	0	0
79	-0.202765	0.41638	17.074	1	2.78	0.1353	0.0161	108	753	259	233.53	148.41	35.56	38.77	16	-0.0844	8	5	10	1	1	0.56544	0.25514	-0.40557	0.55341	0.53324	1	0.1734	-0.0352	17	Lt mean	0	0
80	-0.0106224	-1.09736	14.7288	1	1.85	-0.0958	0.0303	81	1366	3	178.32	23.87	86.55	70.34	11	0.0117	1	5	5	1	0	-1.61438	0.25514	-1.35106	0.55341	-1.85065	1	1.2042	-0.0128		Gt mean	-1.1	1.2
81	0.10649	0.62651	16.9178	2	-1.22	-0.0117	0.026	293	379	172	139.17	82.56	31.34	23.21	17	0.0667	9	4	17	1	1	0.87684	-0.46304	0.91813	0.55341	0.53324	1	0.3925	0.0418	5	Gt mean	0.63	0.39
82	0.1173	0.91497	15.9945	2	-0.26	-0.0967	0.0255	0	646	74	93.08	27.35	25.87	30.95	23	0.1073	9	6	15	1	1	0.87684	0.97333	0.53993	0.55341	0.53324	1	0.8372	0.0982	24	Gt mean	0.91	0.84
84	-0.146855	0.21455	17.8384	1	-1.1	0.1218	0.0061	404	839	133	178.11	76.46	54.89	41.61	22	-0.0315	4	5	14	1	1	-0.68017	0.25514	0.35083	0.55341	0.53324	1	0.046	-0.0068	4	Gt mean	0.21	0.05
85	-0.358853	0.41628	15.1068	2	-0.17	-0.0983	0.0417	109	428	82	80.94	27.99	23.9	22.22	22	-0.1494	6	6	10	1	1	-0.05736	0.97333	-0.40557	0.55341	0.53324	1	0.1733	-0.0622	21	Lt mean	0	0
86	-0.397737	-1.06122	15.8521	1	-1.03	0.1066	-0.0051	868	997	42	244.39	109.38	87.13	52.63	18	0.4221	1	4	8	0	1	-1.61438	-0.46304	-0.78377	-1.78321	0.53324	1	1.1262	-0.4479	36	Lt mean	0	0
88	-0.291613	-0.89417	15.2274	2	-0.92	0.0276	0.0178	587	333	143	148.3	86.4	44.2	21.9	#NULL!	0.2608	3	3	14	1	0	-0.99157	-1.18123	0.35083	0.55341	-1.85065	1	0.7995	-0.2332	7	Lt mean	0	0
89	-0.39558	0.0984	15.4274	1	-1.55	-0.0937	0.0227	108	353	63	139.09	90	33.47	19.48	13	-0.0389	6	5	7	1	1	-0.05736	0.25514	-0.97286	0.55341	0.53324	1	0.0097	-0.0038	11	Lt mean	0	0
90	-0.481891	-1.93184	15.1178	2	2.37	0.1352	0.0119	739	546	38	194.19	107.62	66.6	29.86	35	0.9309	1	3	7	0	0	-1.61438	-1.18123	-0.97286	-1.78321	-1.85065	1	3.732	-1.7984	7	Lt mean	0	0
92	-0.35301	0.32945	14.9288	2	1.21	-0.098	0.0249	67	181	47	37.88	10.57	14.87	11.29	12	-0.1163	6	6	8	1	1	-0.05736	0.97333	-0.78377	0.55341	0.53324	1	0.1085	-0.0383	5	Lt mean	0	0
93	0.043011	1.00884	14.3534	1	0.93	-0.0809	-0.0837	223	716	200	156.5	57.03	40.71	34.39	20	0.0434	10	6	15	1	1	1.18825	0.97333	0.53993	0.55341	0.53324	1	1.0178	0.0438	44	Gt mean	1.01	1.02
94	-0.358853	0.21486	15.8164	1	1.33	-0.0956	0.0358	393	1059	56	179.84	67.33	62.9	52.9	8	-0.0771	10	2	14	1	1	1.18825	-1.89941	0.35083	0.55341	0.53324	1	0.0462	-0.0166	7	Lt mean	0	0
95	-0.227428	-0.32051	16.1315	1	-0.51	-0.0988	0.0379	394	439	50	109.85	50.86	37.64	24.83	29	0.0729	2	5	6	1	1	-1.30298	0.25514	-1.16196	0.55341	0.53324	1	0.1027	-0.0234	6	Lt mean	0	0
96	0.120803	0.79177	17.5233	2	0.77	-0.0941	0.0287	191	627	23	100.23	24.81	37.93	28.41	23	0.0956	10	6	10	1	1	1.18825	0.97333	-0.40557	0.55341	0.53324	1	0.6269	0.0757	8	Gt mean	0.79	0.63
97	-0.311504	0.63335	16.537	2	0.76	-0.0369	-0.6361	297	350	35	82.74	36.25	32.67	20.58	22	-0.1973	6	6	15	1	1	-0.05736	0.97333	0.53993	0.55341	0.53324	1	0.4011	-0.125	11	Lt mean	0	0
98	-0.227428	-0.13276	14.1096	2	-0.51	-0.0968	0.0307	121	335	128	83.48	26.56	25.35	18.94	13	0.0302	4	5	6	1	1	-0.68017	0.25514	-1.16196	0.55341	0.53324	1	0.0176	-0.004	5	Lt mean	0	0

## Sheet: variable key
Variable		Explanation
study_id		Participant Study ID
DRD4_PFC_genetic_score		DRD4 predicted gene expression in the prefrontal cortex
SES_composite_final		SES composite score
c_age		Child Age - Calculated from IC - DOB
gender		Child Gender (1=male; 2=female)
c_BMIz		Child BMI z-score
population_stratification_PC1		PC1 use as covariate for DRD4_PFC_genetic_score
population_stratification_PC2		PC2 use as covariate for DRD4_PFC_genetic_score
total_snacks_fed		Caloric Intake - Snack
total_pizza_fed		Caloric Intake - Pizza
total_fruits_veggies_fed		Caloric Intake - Fruits and Vegetables
Fed_Carb_grams_ALM		Macronutrient Intake (grams) - Carbohydrates
Fed_Sugar_grams_ALM		Macronutrient Intake (grams) - Sugar
Fed_Fat_grams_ALM		Macronutrient Intake (grams) - Fat
Fed_Protein_grams_ALM		Macronutrient Intake (grams) - Protein
pss_total_score_c		Perceived Stress Scale Score Child
INT_drd4_x_SES_composite_score		Interaction term for DRD4 by SES composite score
income_m		Annual Household Income
m_education		Maternal Education Level
mom_ses_current_expected_availability		Current and Expected Perceived Resource Availability for MOM
food_security_m		Food Security - Dichotomous
f_eat63_positive_direction		Does your household receive public assistance? - Dichotomous (positive direction)
income_z		Standardized Annual Household Income - Ordinal
m_education_z		Standardized Maternal Highest Education level - Ordinal
mom_ses_current_expected_availability_z		Standardized Maternal Current and Expected Perceived Resource Availability - Continuous
food_security_m_z		Standardized Food Security - Dichotomous
f_eat63_positive_direction_z		Standardized Does your household receive public assistance? - Dichotomous (positive direction)
c		dummy variable to make coefficient a predictor in linear regression
SES_composite_score_SQUARED		X^2
DRD4_x_SES_comp_SQUARED		Z*(X^2)
Overall_CommCount_fed		Commission errors for no-go stimuli (fGNG commission error)
DRD4_PFC_group_mean_split		DRD4 mean split
INT_drd4_mean_split_x_SES_composite_score		Interaction term for DRD4 mean split by SES composite score
DRD4_mean_split_x_SES_squared		DRD4 mean split * (X^2)
